# Supplementary material for: Multi-omics analyses reveal the effects of layerage and grafting on flavonoid synthesis and accumulation in Citrus reticulata ‘Chachi’
Source: Hortic Res. 2025 Jul 7;12(10):uhaf177. doi: 10.1093/hr/uhaf177 (PMC12532756; doi:10.1093/hr/uhaf177)
Supplement: Web_Material_uhaf177 [file web_material_uhaf177.zip]

Archive with 2 entries (2 files):
- Supplemantery.tables-Different Rootstocks.xlsx
- Supplementery Figures-Rootstocks.docx
