# Supplementary material for: Multi-omics analyses reveal the effects of layerage and grafting on flavonoid synthesis and accumulation in Citrus reticulata ‘Chachi’
Source: Hortic Res. 2025 Jul 7;12(10):uhaf177. doi: 10.1093/hr/uhaf177 (PMC12532756; doi:10.1093/hr/uhaf177)
Supplement: Web_Material_uhaf177 [file web_material_uhaf177.zip › Supplemantery.tables-Different Rootstocks.xlsx]

## Sheet: Table S1
RNA sequencing data information
file	format	type	number of seqs	sum length	minimum length	average length	max length
C07_1_1.fq.gz	FASTQ	DNA	21579645	3236946750	150	150	150
C07_1_2.fq.gz	FASTQ	DNA	21579645	3236946750	150	150	150
C07_2_1.fq.gz	FASTQ	DNA	21545807	3231871050	150	150	150
C07_2_2.fq.gz	FASTQ	DNA	21545807	3231871050	150	150	150
C07_3_1.fq.gz	FASTQ	DNA	21526660	3228999000	150	150	150
C07_3_2.fq.gz	FASTQ	DNA	21526660	3228999000	150	150	150
H07_1_1.fq.gz	FASTQ	DNA	21473670	3221050500	150	150	150
H07_1_2.fq.gz	FASTQ	DNA	21473670	3221050500	150	150	150
H07_2_1.fq.gz	FASTQ	DNA	21524522	3228678300	150	150	150
H07_2_2.fq.gz	FASTQ	DNA	21524522	3228678300	150	150	150
H07_3_1.fq.gz	FASTQ	DNA	21069786	3160467900	150	150	150
H07_3_2.fq.gz	FASTQ	DNA	21069786	3160467900	150	150	150
Q07_1_1.fq.gz	FASTQ	DNA	21369646	3205446900	150	150	150
Q07_1_2.fq.gz	FASTQ	DNA	21369646	3205446900	150	150	150
Q07_2_1.fq.gz	FASTQ	DNA	21431219	3214682850	150	150	150
Q07_2_2.fq.gz	FASTQ	DNA	21431219	3214682850	150	150	150
Q07_3_1.fq.gz	FASTQ	DNA	21617482	3242622300	150	150	150
Q07_3_2.fq.gz	FASTQ	DNA	21617482	3242622300	150	150	150
C11_1_1.fq.gz	FASTQ	DNA	21420063	3213009450	150	150	150
C11_1_2.fq.gz	FASTQ	DNA	21420063	3213009450	150	150	150
C11_2_1.fq.gz	FASTQ	DNA	21373332	3205999800	150	150	150
C11_2_2.fq.gz	FASTQ	DNA	21373332	3205999800	150	150	150
C11_3_1.fq.gz	FASTQ	DNA	21130690	3169603500	150	150	150
C11_3_2.fq.gz	FASTQ	DNA	21130690	3169603500	150	150	150
H11_1_1.fq.gz	FASTQ	DNA	21433182	3214977300	150	150	150
H11_1_2.fq.gz	FASTQ	DNA	21433182	3214977300	150	150	150
H11_2_1.fq.gz	FASTQ	DNA	21432760	3214914000	150	150	150
H11_2_2.fq.gz	FASTQ	DNA	21432760	3214914000	150	150	150
H11_3_1.fq.gz	FASTQ	DNA	21480141	3222021150	150	150	150
H11_3_2.fq.gz	FASTQ	DNA	21480141	3222021150	150	150	150
Q11_1_1.fq.gz	FASTQ	DNA	21411079	3211661850	150	150	150
Q11_1_2.fq.gz	FASTQ	DNA	21411079	3211661850	150	150	150
Q11_2_1.fq.gz	FASTQ	DNA	21481443	3222216450	150	150	150
Q11_2_2.fq.gz	FASTQ	DNA	21481443	3222216450	150	150	150
Q11_3_1.fq.gz	FASTQ	DNA	21422942	3213441300	150	150	150
Q11_3_2.fq.gz	FASTQ	DNA	21422942	3213441300	150	150	150

## Sheet: Table S2
Gene correlate with the content of hesperidin
Gene_id	Flavonoid	correlation R	p value	p.adjust	absolute correlation R
Cs8g16280	Hesperidin	0.496388	0.0361403	0.0674619	0.496388
Cs6g11940	Hesperidin	-0.139319	0.581396	0.650671	0.139319
Cs7g24940	Hesperidin	-0.131063	0.604194	0.650671	0.131063
Cs8g16290	Hesperidin	-0.211558	0.39938	0.532507	0.211558
Cs4g03330	Hesperidin	0.618163	0.00625176	0.0129559	0.618163
Cs8g15880	Hesperidin	0.490196	0.0389034	0.068081	0.490196
Cs8g15800	Hesperidin	-0.168215	0.504633	0.588738	0.168215
Cs1g08620	Hesperidin	0.176471	0.483628	0.588738	0.176471
Cs2g14720	Hesperidin	0.698658	0.00125753	0.00503014	0.698658
Cs3g19360	Hesperidin	-0.812178	4.23928e-05	0.0005935	0.812178
Cs8g08870	Hesperidin	-0.653251	0.00328564	0.00957538	0.653251
Cs6g10090	Hesperidin	-0.172343	0.494076	0.588738	0.172343
Cs7g29780	Hesperidin	0.616099	0.00647797	0.0129559	0.616099
Cs8g04220	Hesperidin	-0.409701	0.0913184	0.150407	0.409701
Cs7g28130	Hesperidin	-0.0175439	0.944915	0.979912	0.0175439
Cs2g11840	Hesperidin	-0.368421	0.132487	0.206091	0.368421
Cs5g11730	Hesperidin	-0.651187	0.00341978	0.00957538	0.651187
Cs1g22450	Hesperidin	-0.00515996	0.983788	0.983788	0.00515996
Cs6g04150	Hesperidin	-0.770898	0.000180557	0.00122524	0.770898
Cs1g12670	Hesperidin	0.865841	3.43451e-06	9.61663e-05	0.865841
Cs1g12660	Hesperidin	-0.347781	0.157308	0.231822	0.347781
Cs4g13290	Hesperidin	0.770898	0.000180557	0.00122524	0.770898
Cs4g13430	Hesperidin	-0.634675	0.00466284	0.01088	0.634675
Cs4g13440	Hesperidin	0.671827	0.0022613	0.00791457	0.671827
Cs8g05410	Hesperidin	-0.271414	0.275952	0.386333	0.271414
Cs2g28360	Hesperidin	-0.640867	0.00415955	0.0105879	0.640867
Cs2g28370	Hesperidin	-0.764706	0.000218793	0.00122524	0.764706
orange1.1t01882	Hesperidin	0.739938	0.000447266	0.00208724	0.739938

## Sheet: Table S3
TF binding sites prediction of Crc1,6RhaT promoter sequence
Gene_id	TF Family	score	p-value	q-value	matched sequence
Cs6g19570	C2H2	21.4202	3.05e-08	0.00012	ACCCCACCTCCTCCACCTC
Cs9g10480	MYB	18.4844	9.4e-08	0.000363	CTCCTCCCAACCAACCAACCC
Cs7g05360	ERF	18.3043	1.41e-07	0.000387	AACCCCACCTCCTCCACCTCT
Cs7g05360	ERF	17.6957	1.96e-07	0.000387	TCAAACCCCACCTCCTCCACC
Cs6g19570	C2H2	16.7731	7.53e-07	0.00148	CCACCTCCTCCACCTCTCA
Cs2g02590	TALE	16.4933	1.41e-06	0.00311	TGGTCTCTGTCTCTCTCTGG
Cs2g02590	TALE	16.3333	1.57e-06	0.00311	CTGTCTCTCTCTGGCCGTTT
Cs6g19570	C2H2	15.4874	1.68e-06	0.0022	CAAACCCCACCTCCTCCAC
Cs4g09770	ERF	15.7031	1.73e-06	0.00685	CAAACCCCACCTCCTCCACCT
Cs2g05740	Dof	14.9219	2.29e-06	0.00799	AAAGAAAATAAAAAGATGAAA
Cs2g02590	TALE	15.68	2.43e-06	0.0032	GTCTCTGTCTCTCTCTGGCC
Cs7g05360	ERF	12.6522	2.45e-06	0.00324	CCCACCTCCTCCACCTCTCAT
orange1.1t00911	MYB	15.5938	2.72e-06	0.00984	GGGTTGGTTGGTTGG
Cs6g21240	ZF-HD	13.8971	2.82e-06	0.00957	TTAAGTCATTAATTA
Cs5g10670	MYB	15.2031	3.12e-06	0.0109	GGGGTTGGTTGGTTGGGA
Cs7g30485	ERF	14	3.17e-06	0.0125	ATGAGAGGTGGAGGAGGTGGG
Cs7g01800	MYB	14.8438	3.29e-06	0.0131	GGGGTTGGTTG
Cs9g18590	ERF	13.2794	3.5e-06	0.0139	ACCCCACCTCCTCCACCTCTC
Cs5g19590	ERF	14.375	3.8e-06	0.0151	CCCCACCTCCTCCACCTCTC
Cs9g10480	MYB	14.8594	3.88e-06	0.0075	ATTACTCCTCCCAACCAACCA
Cs2g05270	ERF	12.9844	4.8e-06	0.019	GAGGTGGAGGAGGTGGG
Cs8g12680	MYB	14.2969	4.98e-06	0.0183	CAAGGTAGGTATGA
Cs1g03510	ERF	15.1094	5.24e-06	0.0208	GTGTGTCGGTTGCGA
Cs5g10670	MYB	14.4375	5.6e-06	0.0109	TTGGTTGGTTGGGAGGAG
Cs7g06120	ERF	13.5625	5.69e-06	0.0174	GAGAGGTGGAGGAGGTGGG
Cs6g20390	MYB	14.375	5.73e-06	0.0153	CAACCAACCAACCCC
orange1.1t01443	GATA	14.2206	6.39e-06	0.0154	GTGGAGGAGGTGGGG
Cs5g33870	MYB	15.2	6.91e-06	0.0267	ATACCTACCT
orange1.1t00339	MYB	14.6962	6.99e-06	0.0274	AAGGTAGGTATGA
Cs5g10880	MYB	14.0781	7.01e-06	0.0265	GAGGGGTTGGTTGGTTGGGAG
orange1.1t00506	ERF	14.2812	7.49e-06	0.0298	GGGTGTGTCGGTTGC
orange1.1t01443	GATA	13.8824	7.92e-06	0.0154	GAGGTGGAGGAGGTG
Cs6g15700	HD-ZIP	14.197	8e-06	0.0256	TTGAATTATTGGA
Cs9g18590	ERF	11.4559	8.16e-06	0.0162	CCACCTCCTCCACCTCTCATT
Cs6g20390	MYB	13.9219	8.19e-06	0.0153	CTCCCAACCAACCAA
Cs4g09770	ERF	13.0312	8.21e-06	0.0163	ACCCCACCTCCTCCACCTCTC
Cs7g29050	Dof	13.9062	8.27e-06	0.0281	TCATCTTTTTATTTTCTTTAA
Cs6g19570	C2H2	12.7479	8.34e-06	0.00821	CCTCCTCCACCTCTCATTT
orange1.1t04043	SBP	14.6406	8.39e-06	0.0334	TCCGTACATCT
Cs7g06120	ERF	12.7188	8.78e-06	0.0174	AGGTGGAGGAGGTGGGGTT
Cs5g05950	LBD	11.7344	9.5e-06	0.0376	AACCCCACCTCCTCCACCTCT
Cs2g05730	SBP	14.7534	1.04e-05	0.0413	TCCGTACA
Cs3g27300	Nin-like	13.75	1.16e-05	0.046	GTAGCAGCAGTAGAT
Cs2g28330	HD-ZIP	13.1618	1.26e-05	0.0402	CCAATAATTCA
Cs9g18590	ERF	10.4412	1.27e-05	0.0168	CAAACCCCACCTCCTCCACCT
Cs3g24120	Dof	13.1406	1.32e-05	0.0397	GAAAATAAAAAGATGAAAATA
Cs6g21210	MYB	13.5156	1.4e-05	0.0445	TCCTCCCAACCAACCAACC
Cs7g13260	ERF	11.5312	1.52e-05	0.0602	CCTCCTCCACCTCTC
Cs5g10250	ERF	13.6719	1.52e-05	0.0604	GTGTGTCGGTTGCGA
Cs5g10670	MYB	12.9688	1.58e-05	0.0204	TTAATTTGTTTGTGGTTG
Cs7g06120	ERF	11.5156	1.58e-05	0.0209	AGGGTGTGTCGGTTGCGAC
Cs6g07820	MYB	13.2532	1.6e-05	0.0531	AATTAATTAGATAAGAATATT
Cs7g31610	MYB	12.9844	1.7e-05	0.0645	ATTCTTATCTAATT
Cs5g01450	bHLH	13.9531	1.77e-05	0.0703	AGATGTACGGAG
Cs3g22920	bHLH	13.5156	1.8e-05	0.0686	AGCAAGTTGTT
Cs6g21530	MYB	12.6875	1.81e-05	0.0682	GTCGCAACCGACA
Cs7g04110	HD-ZIP	12.6029	1.83e-05	0.0599	CCAATAATTCA
Cs9g10480	MYB	12.8438	1.86e-05	0.024	CCCCACCTCCTCCACCTCTCA
Cs6g19570	C2H2	11.2101	1.93e-05	0.0152	CCTTATCAAACCCCACCTC
orange1.1t00544	HD-ZIP	13.0781	1.97e-05	0.0703	TGAATTATTGGAT
Cs1g07620	SBP	12.9531	2e-05	0.0797	AGATGTACGGAG
orange1.1t01638	BBR-BPC	2.8125	2.06e-05	0.0725	AGAAAACGGCCAGAGAGAGACAGA
Cs9g18590	ERF	9.25	2.1e-05	0.0208	CCTCCTCCACCTCTCATTTCA
Cs1g21200	MYB	6	2.1e-05	0.0777	GAGGGGTTGGTTG
Cs8g18860	G2-like	12.0336	2.15e-05	0.0854	ACCAGATACGCTGT
Cs5g27430	WOX	12.7534	2.17e-05	0.0316	AATTAATTAAT
Cs5g27430	WOX	12.7534	2.17e-05	0.0316	AATTAATTAAT
Cs5g19590	ERF	11.375	2.17e-05	0.043	ATCAAACCCCACCTCCTCCA
Cs6g21150	HD-ZIP	13.0548	2.18e-05	0.0734	CCAATAATTCA
orange1.1t04058	ERF	10.8125	2.28e-05	0.0904	GTGTGTCGGTTGCGACA
Cs6g21210	MYB	12.7188	2.33e-05	0.0445	CCCAACCAACCAACCCCTC
Cs3g08330	G2-like	12.875	2.48e-05	0.0875	ATAAGAATATTTTG
orange1.1t02597	SBP	12.9844	2.48e-05	0.0975	GATGTACGGAG
Cs6g19660	MYB	12.7048	2.67e-05	0.106	AGGTAGGTAT
Cs9g13930	bHLH	13.1096	2.7e-05	0.107	AACAACTTGCT
Cs5g26360	G2-like	11.8898	2.72e-05	0.105	GAGAATCTAA
Cs8g14710	MYB	12.6526	2.76e-05	0.106	TTGATAAGGG
Cs7g02340	MIKC_MADS	12.4928	2.78e-05	0.0586	TTCTTTTGTTTTTTGCTATCT
Cs9g13610	ERF	8.76562	2.84e-05	0.076	GAGGTGGAGGAGGTG
orange1.1t03173	bHLH	13.1406	2.85e-05	0.114	TAAACAACTTGCTT
Cs3g09270	G2-like	12.7059	2.86e-05	0.0618	TTAAAAATATTCTCC
orange1.1t00911	MYB	12.3906	2.93e-05	0.0427	TACAAGGTAGGTATG
Cs7g06120	ERF	10.125	2.99e-05	0.0296	AATGAGAGGTGGAGGAGGT
Cs7g02340	MIKC_MADS	12.3768	3e-05	0.0586	TCTCTCTCTGGCCGTTTTCTT
nohit	ERF	10.8125	3.05e-05	0.0404	CTGTCGCAACCGACA
Cs7g13260	ERF	9.90625	3.1e-05	0.0617	CCACCTCCTCCACCT
Cs2g14770	ERF	9.45312	3.17e-05	0.0721	AACCCCACCTCCTCCACCTCT
Cs3g24120	Dof	12.2031	3.21e-05	0.0397	GATAGAAAAAAGTTGACAGGA
Cs6g03550	AP2	12.0506	3.22e-05	0.12	AAGAAAATAAAAAGATGAAA
Cs3g18250	MYB	12.589	3.23e-05	0.122	GGTAGGTATG
Cs3g24120	Dof	12.1719	3.3e-05	0.0397	AAAATAATAAAGTAATAAAAT
Cs6g20390	MYB	11.9531	3.32e-05	0.0351	GTCGCAACCGACACA
Cs7g19770	ARF	11.9688	3.37e-05	0.134	TGGCGACATG
orange1.1t00911	MYB	12.0781	3.54e-05	0.0427	CGAGGGGTTGGTTGG
Cs5g10670	MYB	11.6875	3.58e-05	0.0347	CCGAGGGGTTGGTTGGTT
Cs9g10480	MYB	11.8594	3.64e-05	0.0352	CTTATCAAACCCCACCTCCTC
Cs7g13420	MYB	12.375	3.68e-05	0.131	TAATTAGATAAGA
Cs7g01800	MYB	11.9688	3.7e-05	0.0542	GGAGGAGGTGG
Cs5g27430	WOX	12.2603	3.75e-05	0.0316	ACTTAATTAAT
Cs6g20390	MYB	11.7656	3.76e-05	0.0351	CAAGCAACCACAAAC
Cs1g23760	HD-ZIP	12.0154	3.78e-05	0.122	AATCCAATAATTCAATCAAAT
Cs4g13690	MYB_related	12.0469	3.79e-05	0.135	ATTCTTATCTAATTA
Cs6g19570	C2H2	9.90756	3.82e-05	0.0251	TATCAAACCCCACCTCCTC
Cs6g16000	MYB_related	12.6406	3.86e-05	0.122	AAAAAAATATCATA
Cs3g21220	bZIP	11.1406	3.87e-05	0.154	TTTACAGCTCTG
Cs6g01750	MYB	12.2031	3.89e-05	0.094	CCCAACCAACCAACC
orange1.1t00339	MYB	10.625	3.89e-05	0.129	AAAAGATTAGGTCAA
Cs1g21200	MYB	3.91139	3.91e-05	0.0777	GGTTGGTTGGTTG
orange1.1t01638	BBR-BPC	0.8125	3.97e-05	0.0725	AACGGCCAGAGAGAGACAGAGACC
Cs3g09270	G2-like	12.2941	4e-05	0.0618	TCCAAAATATTCTTA
Cs1g24810	SRS	11.5424	4.02e-05	0.0804	CCCCTCGGGA
Cs1g24810	SRS	11.5339	4.04e-05	0.0804	TCCCGAGGGG
Cs5g27430	WOX	12.1233	4.09e-05	0.0316	AATTAATTAAG
Cs7g01800	MYB	11.7812	4.09e-05	0.0542	TTGGTTGGTTG
Cs9g13700	MYB_related	12.0781	4.12e-05	0.143	TAATTAGATAAGAAT
Cs2g05740	Dof	12	4.12e-05	0.0718	GTTGATAGAAAAAAGTTGACA
Cs5g10880	MYB	11.875	4.17e-05	0.0788	AGGGGTTGGTTGGTTGGGAGG
Cs1g21160	HD-ZIP	12.473	4.3e-05	0.164	ATTAATCATT
Cs5g27430	WOX	12.1096	4.32e-05	0.0316	AATTAATTAGA
Cs6g21240	ZF-HD	12.0588	4.46e-05	0.0544	TTAATGACTTAATTA
orange1.1t02265	SBP	11.6875	4.47e-05	0.178	GATGTACGGAG
orange1.1t00309	HD-ZIP	12.0923	4.7e-05	0.147	TCATTAATTAA
Cs2g14770	ERF	8.48438	4.73e-05	0.0721	CCCACCTCCTCCACCTCTCAT
Cs5g05980	MYB	12.0625	4.74e-05	0.178	TACAAGGTAGGTATG
Cs9g13610	ERF	7.14062	4.74e-05	0.076	GTGGAGGAGGTGGGG
Cs6g21240	ZF-HD	12	4.81e-05	0.0544	ATTATATGTTAATCA
Cs3g21660	ERF	9.29688	4.84e-05	0.192	TGAGGGTGTGTCGGTTGCG
Cs9g19180	MYB_related	12.2344	4.85e-05	0.155	TGATATTTTTTT
Cs6g01750	MYB	11.875	4.85e-05	0.094	ACCAACCAACCCCTC
Cs9g04850	ERF	8.64062	5.03e-05	0.133	CCACCTCCTCCACCT
Cs5g26420	G2-like	12.0781	5.04e-05	0.0939	TGGAGAATATTTTT
Cs5g27430	WOX	11.9589	5.18e-05	0.0316	ATTTAATTAAT
Cs5g16540	MYB_related	11.7188	5.19e-05	0.162	AAAAATATCATA
orange1.1t03243	MYB	11.5156	5.24e-05	0.153	CCCGAGGGGTTGGTTGGTTGG
Cs5g26420	G2-like	12.0156	5.33e-05	0.0939	ATAAGAATATTTTG
Cs9g16810	ERF	11.5938	5.35e-05	0.213	GTGTGTCGGTTGC
Cs2g14770	ERF	8.125	5.46e-05	0.0721	ACCTCCTCCACCTCTCATTTC
Cs6g07390	MYB	11.8082	5.64e-05	0.224	CTGGCCGTTTTCTTTGTTG
Cs2g12200	LBD	8.57812	5.69e-05	0.151	ACCCCACCTCCTCCACCTCTC
Cs3g19420	ERF	8.29688	5.7e-05	0.226	CAAACCCCACCTCCTCCACC
Cs9g13610	ERF	6.5	5.74e-05	0.076	TGAGAGGTGGAGGAG
Cs7g30485	ERF	7.79412	5.76e-05	0.0928	TCTTGAGGGTGTGTCGGTTGC
Cs3g25750	BBR-BPC	-1.5	5.88e-05	0.208	GTCTCTGTCTCTCTCTGGCCG
Cs7g06120	ERF	8.53125	5.9e-05	0.0468	TGAAATGAGAGGTGGAGGA
Cs2g05740	Dof	11.3906	6.1e-05	0.228	TATTATTATTTTCATCTTTTT
Cs5g05950	LBD	7.75	6.13e-05	0.121	CCCACCTCCTCCACCTCTCAT
Cs3g08880	bZIP	6.40625	6.21e-05	0.247	AAATGAGAGGTGGAG
Cs5g27430	WOX	11.7945	6.23e-05	0.0326	AATTAATTAAA
Cs9g01380	SBP	11.4952	6.26e-05	0.25	ATGTACGGA
Cs2g23550	SBP	11.6842	6.31e-05	0.252	ATGTACGGAG
Cs9g04850	ERF	7.875	6.69e-05	0.133	CCTCCTCCACCTCTC
Cs7g11750	YABBY	11.8281	6.8e-05	0.237	TATGATTA
Cs5g26360	G2-like	11.0254	6.93e-05	0.134	GAGATTCTAG
Cs6g19570	C2H2	8.71429	6.97e-05	0.0392	CTCCCTTATCAAACCCCAC
Cs4g07040	ERF	10.2812	6.97e-05	0.277	TGTGTCGGTTGCGA
Cs2g16940	GRAS	10.8571	7.01e-05	0.275	AACGGCCAGAGAGAGACAGA
Cs3g24140	B3	-4.26471	7.01e-05	0.155	TATGATGTTTTTGTATGAAAA
orange1.1t00208	YABBY	10.0909	7.14e-05	0.165	TTATCATAAT
Cs4g09770	ERF	8.71875	7.17e-05	0.0948	TATCAAACCCCACCTCCTCCA
Cs9g07440	CPP	10.0673	7.23e-05	0.254	TAAAATTTTAAAA
Cs2g05740	Dof	11.2656	7.24e-05	0.0841	CATAAAATAATAAAGTAATAA
Cs6g22270	TCP	4.9863	7.32e-05	0.291	TTGGGGATCATGT
orange1.1t02936	MYB_related	11.2969	7.36e-05	0.264	ATATTCTTATCTAAT
Cs2g12200	LBD	7.90625	7.65e-05	0.151	CAAACCCCACCTCCTCCACCT
Cs1g25270	WOX	10.8	7.89e-05	0.143	TCAATCAAATA
Cs8g16850	C2H2	9.42188	8.02e-05	0.297	AACTGGTTTGTTCTTTTGTT
Cs2g04840	Dof	11	8.04e-05	0.12	CATAAAATAATAAAGTAATAA
Cs7g10020	ARR-B	11.0381	8.09e-05	0.298	CCAGATACGC
Cs7g05360	ERF	4.37681	8.15e-05	0.0807	TTATCAAACCCCACCTCCTCC
Cs2g17540	ARR-B	11.3684	8.22e-05	0.294	GCGTATCTGG
Cs2g19800	WRKY	8.98837	8.4e-05	0.334	TTGACCTAATC
Cs7g29050	Dof	10.6719	8.46e-05	0.144	ATTACTTTATTATTTTATGAT
Cs1g24860	MIKC_MADS	10.4928	8.54e-05	0.297	ATCCCATAGAAGCAA
orange1.1t03243	MYB	10.5156	8.54e-05	0.153	CCGAGGGGTTGGTTGGTTGGG
Cs3g24140	B3	-5.16176	8.66e-05	0.155	ATGATGTTTTTGTATGAAAAA
orange1.1t00580	MYB_related	11.2344	8.7e-05	0.29	TGATATTTTT
orange1.1t01443	GATA	9.55882	8.76e-05	0.113	AAGGTAATTATGATG
Cs5g34330	B3	11.6164	8.89e-05	0.341	GATGATGAACTTATG
Cs7g30485	ERF	6.72059	8.89e-05	0.0928	GAAATGAGAGGTGGAGGAGGT
Cs1g25270	WOX	10.5375	8.9e-05	0.143	TAATTCAATCA
Cs3g17060	GATA	7.75	8.93e-05	0.331	TCGTGACCGTAAGTC
Cs5g16180	NAC	9.57812	8.95e-05	0.322	CTTATATTTGAAGGT
Cs4g19310	HD-ZIP	10.4154	9.03e-05	0.31	CAAGGTAATTATGAT
Cs6g21240	ZF-HD	11.2941	9.05e-05	0.0552	TATATTCTCTAATTA
Cs7g19770	ARF	11.0625	9.05e-05	0.18	TTGCGACAGA
Cs3g09270	G2-like	11.1029	9.06e-05	0.0933	TTATTTATATTCTTT
Cs4g12760	MYB	9.15625	9.2e-05	0.13	TATTACTCCTCCCAACCAACC
Cs3g02080	C2H2	8.0137	9.27e-05	0.36	ACGCTGTCGTCTTGTG
Cs7g30485	ERF	6.58824	9.37e-05	0.0928	GGTGGAGGAGGTGGGGTTTGA
orange1.1t00208	YABBY	9.82468	9.42e-05	0.165	TAATAATAAT
Cs7g04110	HD-ZIP	11.2941	9.43e-05	0.103	TTAATAATTAG
Cs7g04110	HD-ZIP	11.2941	9.43e-05	0.103	TTAATAATTAG
Cs2g04840	Dof	10.7656	9.44e-05	0.12	AAAGAAAATAAAAAGATGAAA
Cs6g21240	ZF-HD	11.2353	9.45e-05	0.0552	TCTAATTATTAATTA
Cs3g08330	G2-like	11	9.46e-05	0.167	TGGAGAATATTTTT
Cs5g26420	G2-like	11.2969	9.49e-05	0.111	AAGAGAATCTAATT
Cs7g29820	bZIP	10.1094	9.58e-05	0.382	CAGAGCTGTAA
Cs2g04840	Dof	10.7344	9.64e-05	0.12	AGCAAAAAACAAAAGAACAAA
Cs1g23820	C2H2	8.01562	9.72e-05	0.369	CACAAGACGACAGCGTAT
Cs6g21240	ZF-HD	11.1912	9.75e-05	0.0552	AAAATTAATTAATTA
orange1.1t00339	MYB	7.0625	9.79e-05	0.162	TTTTATTTAGGTAGA
Cs4g12760	MYB	9	9.82e-05	0.13	CTCCCAACCAACCAACCCCTC
Cs5g08790	C2H2	10.5	9.83e-05	0.366	GGAAGTAG
Cs4g12760	MYB	8.98438	9.89e-05	0.13	CCTCCCAACCAACCAACCCCT
Cs2g14770	ERF	6.5625	9.94e-05	0.0985	GTCGCAACCGACACACCCTCA

## Sheet: Table S4
qRT-PCR Primers
Gene_id	Product Length	Sense Primer (5'-3')	Anti-sense Primer (5'-3')
Cs5g17970	264	TTGGTTGATGTTGGTGGTT	TCCTCCTTCGTGGATACTT
Cs5g18050	198	GCTATTACTGAAGGAGGAGTT	AAGGCAACCACCAACATC
Cs5g19020	198	GCTATTACTGAAGGAGGAGTT	GCAACCACCAACATCAAC
Cs7g25580	251	CTTCAAGCCATCACTACCA	GACTCCACAACGATTACCT
Crc1,6RhaT	127	GGCTCCTGGTAACATTCC	TGTCATCTCTGAGGTGCTA
orange1.1t04193	289	TGCAAAGCTAGTACTCATC	ATTCCAATCGTGCAGTATCC
orange1.1t04194	212	ATATTGCAGCCCAATTGCTC	CCTTGTCCTGATTCATTTGT
orange1.1t04203	117	CACGATTGGAATGATGAACA	GCTTGTATTAGGAACTTCTGG
Cs6g17340	120	ATGCTGCTACAATGGAGATT	ATGAACACGAGGATGATGAA
CrcMYBF1	129	AGACTTTACCCAGCACTGCC	CTTCACTCGAATCCAGCCCA
